# Supplementary material for: Bioinformatics Analysis of the Tomato SlPR5 Gene Family and the Thaumatin-like Protein SlPR5-3 Positively Regulates Tomato Resistance to Pst DC3000
Source: Plants (Basel). 2025 Nov 5;14(21):3389. doi: 10.3390/plants14213389 (PMC12608184; doi:10.3390/plants14213389)
Supplement: Supplementary file 1 [file plants-14-03389-s001.zip]

Archive with 1 entries (1 files):
- plants-3947142-supplementary.pdf
